# Supplementary material for: The Proteomic Composition and Organization of Constitutive Heterochromatin in Mouse Tissues
Source: Cells. 2024 Jan 11;13(2):139. doi: 10.3390/cells13020139 (PMC10814525; doi:10.3390/cells13020139)
Supplement: Supplementary file 1 [file cells-13-00139-s001.zip]

Archive with 1 entries (1 files):
- cells-2723439-supplementary.pdf
